# Supplementary material for: Fibroblast growth factor receptor splice variants are stable markers of oncogenic transforming growth factor β1 signaling in metastatic breast cancers
Source: Breast Cancer Res. 2014 Mar 11;16(2):R24. doi: 10.1186/bcr3623 (PMC4053226; doi:10.1186/bcr3623)
Supplement: Additional file 2: Table S2 — Table listing genes that were regulated more than threefold between untreated normal mammary epithelial (NME) cells (before transforming growth factor treatment; pre-TGF) and those that had transitioned through a cycle of epithelial–mesenchymal transition (EMT) and mesenchymal–epithelial transition (MET) (EMT:MET) (post-TGF-Rec) as described in the Methods section of the text. As shown, microarray analyses were conducted in triplicate, resulting in the indicated averages and calculated fold changes in expression. The complete microarray data set can be found in the Gene Expression Omnibus database [GEO:GSE54491]. [file bcr3623-S2.xlsx]

## Sheet: sheet 1
Probe Set ID	Pre-TGF#1	Pre-TGF#2	Pre-TGF#3	Pre-TGF-Avg	Post-TGF-Rec#1	Post-TGF-Rec#2	Post-TGF-Rec#3	Post-TGF-Rec-Avg	Fold Change	Gene Symbol	mRna - Description	GO Biological Process Term
10507143	444.766	379.134	399.443	407.781	5807.26	5989.41	5866.02	5887.56	14.438	Cyp4a12a	"Mus musculus cytochrome P450, family 4, subfamily a, polypeptide 12a (Cyp4a12a), mRNA. "	oxidation reduction
10507152	669.326	566.385	558.943	598.218	6666.77	6852.31	6031.99	6517.02	10.8941	Cyp4a12b	"Mus musculus cytochrome P450, family 4, subfamily a, polypeptide 12B (Cyp4a12b), mRNA. "	---
10545101	514.618	462.784	511.173	496.192	3380.26	3549.6	3537.74	3489.2	7.03197	Ptgds2	"Mus musculus prostaglandin D2 synthase 2, hematopoietic (Ptgds2), mRNA. "	prostaglandin biosynthetic process // fatty acid biosynthetic process // prostaglandin metabolic process // lipid biosynthetic process
10559796	357.228	273.219	336.535	322.327	2193.3	2106.11	2126.27	2141.89	6.64508	Peg3	"Mus musculus paternally expressed 3 (Peg3), mRNA. "	apoptosis
10548207	295.445	276.097	295.445	288.996	1552.61	1553.59	1615	1573.73	5.44552	Pzp	"Mus musculus pregnancy zone protein (Pzp), mRNA. "	---
10541071	540.961	495.589	524.776	520.442	2917.49	2763.07	2761.81	2814.12	5.40718	8430408G22Rik	"Mus musculus RIKEN cDNA 8430408G22 gene, mRNA (cDNA clone MGC:66693 IMAGE:6820680), complete cds. "	---
10517587	1518.16	1342.87	1333.35	1398.13	7044.66	7027.32	6911.64	6994.54	5.00279	Alpl	"Mus musculus alkaline phosphatase, liver/bone/kidney (Alpl), mRNA. "	metabolic process // response to antibiotic
10462618	155.796	130.809	133.284	139.963	736.085	665.784	698.301	700.057	5.00173	Ifit3	"Mus musculus interferon-induced protein with tetratricopeptide repeats 3 (Ifit3), mRNA. "	---
10462621	32.5741	25.9231	32.4779	30.325	117.614	149.043	172.245	146.301	4.82442	I830012O16Rik	"Mus musculus RIKEN cDNA I830012O16 gene (I830012O16Rik), mRNA. "	---
10507137	718.811	703.375	718.811	713.666	3174.79	3473.08	3620.24	3422.7	4.79595	Pdzk1ip1	"Mus musculus PDZK1 interacting protein 1 (Pdzk1ip1), mRNA. "	biological_process
10355514	553.436	555.244	547.003	551.894	2665.16	2426.84	2545.71	2545.9	4.61303	Tns1	"Mus musculus tensin 1, mRNA (cDNA clone IMAGE:30055111), complete cds. "	cell-substrate junction assembly // cell migration
10355534	719.292	692.414	680.427	697.378	3338.42	3144.21	3022.08	3168.24	4.54307	---	cdna:Genscan chromosome:NCBIM37:1:73961104:74052850:-1	---
10523078	672.703	579.697	672.703	641.701	2900.37	2876.4	2870.37	2882.38	4.49178	Afp	"Mus musculus alpha fetoprotein (Afp), mRNA. "	ovulation from ovarian follicle // transport // sexual reproduction // progesterone metabolic process
10355536	1287.9	1306.14	1235.04	1276.36	5797.17	5654.7	5654.7	5702.19	4.46756	Tns1	Putative uncharacterized protein gene:ENSMUSG00000073651	cell-substrate junction assembly // cell migration
10496001	349.944	300.913	325.799	325.552	1365.48	1410.95	1508.47	1428.3	4.38732	Cfi	"Mus musculus complement component factor i (Cfi), mRNA. "	"proteolysis // immune response // complement activation, classical pathway // innate immune response "
10450242	134.598	172.728	159.904	155.743	782.397	613.616	637.509	677.84	4.35229	C4b	"Mus musculus complement component 4B (Childo blood group) (C4b), mRNA. "	complement activation // immunoglobulin mediated immune response
10447264	202.363	172.706	214.306	196.459	814.668	767.398	851.986	811.351	4.12988	Slc3a1	"Mus musculus solute carrier family 3, member 1 (Slc3a1), mRNA. "	---
10422728	537.36	350.529	502.181	463.357	1779.87	1715.67	1771.91	1755.82	3.78935	Dab2	"Mus musculus disabled homolog 2 (Drosophila) (Dab2), transcript variant 1, mRNA. "	cell morphogenesis involved in differentiation // in utero embryonic development // receptor-mediated endocytosis // pinocytosis // excretion
10493873	401.603	374.271	380.006	385.293	1357.54	1402.16	1532.23	1430.64	3.71313	Sprr2g	"Mus musculus small proline-rich protein 2G (Sprr2g), non-coding RNA. "	epidermis development // keratinocyte differentiation // keratinization // response to estradiol stimulus
10564818	513.438	387.611	477.66	459.57	1745.29	1600.86	1680.47	1675.54	3.6459	Anpep	"Mus musculus alanyl (membrane) aminopeptidase (Anpep), mRNA. "	angiogenesis // proteolysis // multicellular organismal development // cell differentiation
10521111	1053.41	986.184	1053.41	1031	3700.17	3772.86	3716.11	3729.71	3.61757	Fgfr3	"Mus musculus fibroblast growth factor receptor 3 (Fgfr3), mRNA. "	MAPKKK cascade // morphogenesis of an epithelium // protein amino acid phosphorylation // negative regulation of cell proliferation // fibroblast growth factor receptor signaling pathway // forebrain development // positive regulation of protein ubi
10528207	49.1334	40.8589	45.283	45.0918	168.892	155.129	163.9	162.641	3.60688	Cd36	"Mus musculus CD36 antigen (Cd36), mRNA. "	transport // cell adhesion // cholesterol transport // apoptotic cell clearance
10582658	1101.03	974.852	1124.3	1066.73	3714.24	3527.44	3629.21	3623.63	3.39696	Agt	"Mus musculus angiotensinogen (serpin peptidase inhibitor, clade A, member 8) (Agt), mRNA. "	ovarian follicle rupture // blood vessel development // ureteric bud branching // ureteric bud branching // kidney development // regulation of systemic arterial blood pressure by circulatory renin-angiotensin // angiotensin mediated vasoconstrictio
10355530	829.275	855.382	877.947	854.201	2932.59	2794.78	2794.78	2840.72	3.32558	Tns1	"Mus musculus tensin 1, mRNA (cDNA clone IMAGE:6833190), partial cds. "	cell-substrate junction assembly // cell migration
10419392	94.8029	79.668	89.6886	88.0532	311.875	308.197	256.426	292.166	3.31806	1700011H14Rik	"Mus musculus RIKEN cDNA 1700011H14 gene, mRNA (cDNA clone MGC:35690 IMAGE:5042540), complete cds. "	---
10560608	1600.98	1470.16	1687.99	1586.38	5105.54	5224.18	5435.19	5254.97	3.31257	Apoc2	"Mus musculus apolipoprotein C-II (Apoc2), mRNA. "	lipid metabolic process // transport // lipid transport // biological_process // lipid catabolic process
10559333	611.08	536.202	718.243	621.842	2239.34	1968.43	1954.22	2054	3.30309	Shank2	Isoform 2 of SH3 and multiple ankyrin repeat domains protein 2 gene:ENSMUSG00000037541	---
10388718	325.478	306.137	331.52	321.045	1009.57	996.432	1151.23	1052.41	3.27808	Pipox	"Mus musculus pipecolic acid oxidase (Pipox), mRNA. "	tetrahydrofolate metabolic process // oxidation reduction
10355532	506.386	536.68	491.589	511.552	1736.93	1676.01	1616.05	1676.33	3.27696	Tns1	"Mus musculus tensin 1, mRNA (cDNA clone IMAGE:6833190), partial cds. "	cell-substrate junction assembly // cell migration
10568436	560.834	446.821	537.948	515.201	1706.54	1680.47	1658.63	1681.88	3.26451	Fgfr2	"Mus musculus fibroblast growth factor receptor 2 (Fgfr2), transcript variant 1, mRNA. "	angiogenesis // ureteric bud development // in utero embryonic development // positive regulation of mesenchymal cell proliferation // protein amino acid phosphorylation // cell-cell signaling // salivary gland morphogenesis // positive regulation
10523095	603.673	448.333	568.818	540.275	1730.85	1740.64	1800.93	1757.47	3.25293	Afm	"Mus musculus afamin (Afm), mRNA. "	transport // biological_process
10499130	424.012	349.901	412.8	395.571	1163.01	1338.1	1193.7	1231.6	3.11349	Rnu73b	"Mus musculus U73B small nuclear RNA (Rnu73b), non-coding RNA. "	---
10351852	450.532	330.671	381.295	387.499	1148.7	1211.98	1219.95	1193.54	3.08011	Crp	"Mus musculus C-reactive protein, pentraxin-related (Crp), mRNA. "	acute-phase response
10547740	157.687	118.354	147.531	141.191	400.879	401.363	498.591	433.611	3.0711	C1s	"Mus musculus complement component 1, s subcomponent (C1s), transcript variant 1, mRNA. "	"proteolysis // immune response // complement activation, classical pathway // innate immune response "
10388185	691.909	600.708	718.823	670.48	2092.01	1888.41	2018.82	1999.75	2.98256	Smtnl2	"Mus musculus smoothelin-like 2 (Smtnl2), mRNA. "	---
10474700	803.508	689.659	824.198	772.455	2294.06	2235.41	2257.34	2262.27	2.92867	Thbs1	"Mus musculus thrombospondin 1 (Thbs1), mRNA. "	inflammatory response // cell adhesion // positive regulation of cell-substrate adhesion // negative regulation of angiogenesis
10462613	169.937	138.423	191.395	166.585	513.58	448.033	491.272	484.295	2.9072	Ifit2	"Mus musculus interferon-induced protein with tetratricopeptide repeats 2 (Ifit2), mRNA. "	---
10356764	754.368	524.274	800.698	693.114	1920.66	1973.07	1983.7	1959.14	2.82658	2310007B03Rik	"Mus musculus RIKEN cDNA 2310007B03 gene, mRNA (cDNA clone MGC:107226 IMAGE:30315016), complete cds. "	---
10603551	500.012	435.293	422.032	452.446	1196.74	1230.07	1342.15	1256.32	2.77672	Cybb	"Mus musculus cytochrome b-245, beta polypeptide (Cybb), mRNA. "	transport // ion transport // electron transport chain // oxidation reduction
10538459	423.364	398.922	439.252	420.513	1241.16	1043.68	1191.64	1158.83	2.75575	Aqp1	"Mus musculus aquaporin 1 (Aqp1), mRNA. "	transport // water transport
10498981	1380.6	1102.67	1329.4	1270.89	3207.48	3617.7	3655.44	3493.54	2.74889	Fgb	"Mus musculus fibrinogen, B beta polypeptide (Fgb), mRNA. "	signal transduction // blood coagulation // platelet activation // protein polymerization
10559341	1321.39	1405.87	1511.06	1412.78	4253.96	3860.12	3536.1	3883.39	2.74877	Shank2	Isoform 2 of SH3 and multiple ankyrin repeat domains protein 2 gene:ENSMUSG00000037541	---
10486112	2452.48	1756.89	2656.39	2288.59	6377.56	5932.71	6106.67	6138.98	2.68243	Bmf	"Mus musculus BCL2 modifying factor (Bmf), mRNA. "	apoptosis // regulation of apoptosis
10541683	463.325	378.326	438.318	426.656	1114.88	1125.26	1178.65	1139.6	2.67099	667277	"Mus musculus complement component C1rb (C1rb), mRNA. "	"proteolysis // immune response // complement activation, classical pathway // innate immune response "
10559467	443.856	414.09	443.856	433.934	1106.18	1172.31	1163.73	1147.41	2.64419	Pira11	"Mus musculus paired-Ig-like receptor A11 (Pira11), mRNA. "	---
10406270	991.351	693.606	939.726	874.894	2339.7	2307.03	2292.92	2313.22	2.644	Glrx	"Mus musculus glutaredoxin (Glrx), mRNA. "	transport // electron transport chain // cell redox homeostasis
10529264	969.971	727.619	1034.57	910.72	2376.55	2327.68	2461.39	2388.54	2.62269	Spon2	"Mus musculus spondin 2, extracellular matrix protein (Spon2), mRNA. "	immune response // cell adhesion
10483819	80.3285	68.8323	94.1016	81.0875	186.41	216.922	234.015	212.449	2.62	Ttc30b	"Mus musculus tetratricopeptide repeat domain 30B (Ttc30b), mRNA. "	cell projection organization
10496373	733.009	564.421	703.065	666.832	1828.22	1585.31	1781.81	1731.78	2.59702	Ddit4l	"Mus musculus DNA-damage-inducible transcript 4-like (Ddit4l), mRNA. "	biological_process // negative regulation of signal transduction
10508721	1078.21	767.142	1151.87	999.076	2633.23	2485.93	2561.51	2560.22	2.56259	Snora44	"Mus musculus clone MBI-64 H/ACA box snoRNA, partial sequence. "	---
10583809	265.852	403.585	291.905	320.447	780.328	840.592	800.222	807.047	2.5185	Cnn1	"Mus musculus calponin 1 (Cnn1), mRNA. "	actomyosin structure organization
10499909	111.686	108.832	103.166	107.895	275.731	284.388	253.478	271.199	2.51355	Lce6a	"Mus musculus adult male stomach cDNA, RIKEN full-length enriched library, clone:2210420J11 product:unclassifiable, full insert sequence. "	---
10593981	115.589	109.794	115.589	113.657	259.962	262.389	305.496	275.949	2.4279	Cyp1a2	"Mus musculus cytochrome P450, family 1, subfamily a, polypeptide 2 (Cyp1a2), mRNA. "	cellular aromatic compound metabolic process // porphyrin metabolic process // toxin metabolic process // post-embryonic development // regulation of gene expression // drug metabolic process // dibenzo-p-dioxin metabolic process // lung developmen
10401673	160.993	160.56	158.958	160.171	391.255	387.138	373.998	384.131	2.39826	Tgfb3	"Mus musculus transforming growth factor, beta 3 (Tgfb3), mRNA. "	in utero embryonic development // induction of apoptosis // cell proliferation // negative regulation of cell proliferation // embryonic development // organ morphogenesis // cell growth // mammary gland development // growth // negative regulati
10589368	570.602	510.734	597.319	559.552	1472.83	1229.76	1314.76	1339.11	2.39319	Plxnb1	"Mus musculus plexin B1 (Plxnb1), mRNA. "	positive regulation of axonogenesis
10461758	196.801	174.828	199.204	190.278	399.417	444.108	521.535	455.02	2.39135	Keg1	"Mus musculus kidney expressed gene 1, mRNA (cDNA clone MGC:18886 IMAGE:4238654), complete cds. "	---
10496023	1055.71	799.571	1098.57	984.617	2315.86	2338.02	2391.5	2348.46	2.38515	Casp6	"Mus musculus caspase 6 (Casp6), mRNA. "	proteolysis // apoptosis // induction of apoptosis // regulation of apoptosis
10505270	1312.61	981.249	1174.43	1156.1	2568.22	2805.05	2872.96	2748.74	2.37761	Slc31a2	"Mus musculus solute carrier family 31, member 2 (Slc31a2), mRNA. "	transport // ion transport // copper ion transport
10513630	308.454	286.096	308.454	301.001	744.511	671.84	721.989	712.78	2.36803	Ambp	"Mus musculus alpha 1 microglobulin/bikunin (Ambp), mRNA. "	transport // protein-chromophore linkage // protein maturation
10458046	661.062	526.256	730.094	639.137	1503.03	1368.52	1555.52	1475.69	2.30888	D0H4S114	"Mus musculus DNA segment, human D4S114 (D0H4S114), transcript variant 1, mRNA. "	regulation of transforming growth factor beta receptor signaling pathway
10606389	319.951	281.953	345.503	315.803	716.7	711.646	758.32	728.889	2.30805	Gm379	"PREDICTED: Mus musculus gene model 379, (NCBI) (Gm379), mRNA. "	---
10403291	729.366	466.571	777.564	657.834	1527.75	1479.44	1544.36	1517.19	2.30634	Akr1c14	"Mus musculus aldo-keto reductase family 1, member C14 (Akr1c14), mRNA. "	---
10580953	235.274	164.866	217.87	206.003	510.183	429.113	479.909	473.068	2.29641	---	ncrna:snoRNA chromosome:NCBIM37:8:98269960:98270095:-1 gene:ENSMUSG00000065089	---
10389581	722.922	641.378	743.502	702.601	1536.67	1596	1706.65	1613.11	2.29591	Ypel2	"Mus musculus yippee-like 2 (Drosophila) (Ypel2), mRNA. "	---
10529375	1165.37	986.97	1201.56	1117.96	2747.22	2312.66	2599.37	2553.08	2.28369	Mxd4	"Mus musculus Max dimerization protein 4 (Mxd4), mRNA. "	"transcription // regulation of transcription, DNA-dependent // negative regulation of transcription // regulation of transcription "
10354374	1966.08	1911.49	1997.2	1958.26	4480.67	4325.96	4560.71	4455.78	2.27538	Slc40a1	"Mus musculus solute carrier family 40 (iron-regulated transporter), member 1 (Slc40a1), mRNA. "	transport // ion transport // iron ion transport
10471655	752.778	712.147	762.114	742.346	1747.61	1599.75	1701.13	1682.83	2.26691	Gsn	"Mus musculus gelsolin (Gsn), mRNA. "	vesicle-mediated transport // barbed-end actin filament capping
10595840	262.274	198.823	247.52	236.206	524.487	497.577	552.278	524.781	2.22171	Acpl2	"Mus musculus acid phosphatase-like 2 (Acpl2), mRNA. "	biological_process
10503659	647.169	530.883	651.644	609.899	1397.98	1274.81	1357.14	1343.31	2.20251	Epha7	"Mus musculus Eph receptor A7 (Epha7), transcript variant 1, mRNA. "	protein amino acid phosphorylation // transmembrane receptor protein tyrosine kinase signaling pathway // retinal ganglion cell axon guidance // positive regulation of neuron apoptosis // branching morphogenesis of a nerve
10483822	358.335	275.144	348.613	327.364	712.736	728.009	704.384	715.043	2.18424	Ttc30a2	"Mus musculus tetratricopeptide repeat domain 30A2 (Ttc30a2), mRNA. "	cell projection organization
10497222	1403.85	1406.79	1406.79	1405.81	3337.64	2825.29	3040.1	3067.68	2.18215	Zfp704	"Mus musculus zinc finger protein 704 (Zfp704), mRNA. "	---
10607189	607.668	601.688	614.636	607.997	1348.88	1289.04	1338.92	1325.61	2.18029	Amot	"Mus musculus angiomotin (Amot), mRNA. "	vasculogenesis // in utero embryonic development // gastrulation with mouth forming second // chemotaxis // negative regulation of angiogenesis // regulation of cell migration // positive regulation of embryonic development // cell migration involv
10559454	689.255	662.927	689.255	680.479	1555.97	1434.8	1455.74	1482.17	2.17812	Pira11	"Mus musculus paired-Ig-like receptor A11 (Pira11), mRNA. "	---
10563780	379.837	349.419	453.986	394.414	846.203	810.265	911.314	855.928	2.17013	E2f8	"Mus musculus E2F transcription factor 8 (E2f8), mRNA. "	"transcription // regulation of transcription, DNA-dependent // cell cycle // cell proliferation "
10508800	2226.56	2176.84	2150.03	2184.48	4837.77	4830.95	4503.18	4723.97	2.16251	LOC433762	"Mus musculus endogenous defective Murine leukemia virus LI-12 truncated pol/envelope fusion protein mRNA, complete cds. "	---
10573865	2226.56	2176.84	2150.03	2184.48	4837.77	4830.95	4503.18	4723.97	2.16251	LOC433762	"Mus musculus endogenous defective Murine leukemia virus LI-12 truncated pol/envelope fusion protein mRNA, complete cds. "	---
10559343	303.307	289.669	352.16	315.045	754.348	620.017	667.241	680.535	2.16012	Shank2	"Mus musculus SH3/ankyrin domain gene 2 (Shank2), transcript variant 2, mRNA. "	---
10382625	1091.92	944.796	1159.09	1065.27	2318.42	2210.82	2331.96	2287.07	2.14694	Llgl2	"Mus musculus lethal giant larvae homolog 2 (Drosophila) (Llgl2), mRNA. "	cell cycle // biological_process // cell division
10584334	791.502	561.663	729.478	694.214	1532.92	1429.78	1503.55	1488.75	2.14451	Siae	"Mus musculus sialic acid acetylesterase (Siae), mRNA. "	---
10484227	291.591	231.85	309.158	277.533	623.306	608.342	545.026	592.225	2.13389	Sestd1	"Mus musculus SEC14 and spectrin domains 1 (Sestd1), mRNA. "	---
10596931	764.299	620.181	792.618	725.699	1688.32	1432.17	1516.8	1545.76	2.13003	Wdr6	"Mus musculus WD repeat domain 6 (Wdr6), mRNA. "	biological_process
10391577	815.734	739.296	900.93	818.653	1747.35	1736.12	1712.4	1731.95	2.11561	Hdac5	"Mus musculus histone deacetylase 5 (Hdac5), transcript variant 1, mRNA. "	"negative regulation of transcription from RNA polymerase II promoter // transcription // regulation of transcription, DNA-dependent // heart development // chromatin modification // negative regulation of transcription, DNA-dependent "
10575833	1113.32	905.535	1088.43	1035.76	2144.29	2244.72	2170.37	2186.46	2.11097	Hsd17b2	"Mus musculus hydroxysteroid (17-beta) dehydrogenase 2 (Hsd17b2), mRNA. "	steroid biosynthetic process // metabolic process // lipid biosynthetic process // oxidation reduction
10526853	368.499	381.17	389.649	379.773	805.427	790.562	799.334	798.441	2.10242	Fam20c	"Mus musculus family with sequence similarity 20, member C (Fam20c), mRNA. "	---
10373467	606.624	553.745	671.339	610.569	1407.26	1218.41	1223.97	1283.21	2.10167	Erbb3	"Mus musculus v-erb-b2 erythroblastic leukemia viral oncogene homolog 3 (avian) (Erbb3), mRNA. "	protein amino acid phosphorylation // transmembrane receptor protein tyrosine kinase signaling pathway // peripheral nervous system development // heart development // Schwann cell differentiation // cranial nerve development // negative regulation
10449971	165.815	116.1	145.927	142.614	321.012	303.44	274.291	299.581	2.10064	1700065O13Rik	"Mus musculus RIKEN cDNA 1700065O13 gene, mRNA (cDNA clone MGC:60785 IMAGE:30011543), complete cds. "	---
10580807	2179.47	1901.87	2392.93	2158.09	4661.48	4477.45	4373.09	4504	2.08703	Kifc3	"Mus musculus kinesin family member C3 (Kifc3), mRNA. "	microtubule-based process // microtubule-based movement // Golgi organization
10562563	371.203	336.524	344.665	350.797	703.546	727.942	755.139	728.876	2.07777	Ccne1	"Mus musculus cyclin E1 (Ccne1), mRNA. "	DNA replication initiation // protein amino acid phosphorylation // protein amino acid phosphorylation // cell cycle // cell division // regulation of cell cycle
10497296	77.4432	70.8566	77.4432	75.2477	142.38	151.31	175.033	156.241	2.07636	Slc10a5	"Mus musculus solute carrier family 10 (sodium/bile acid cotransporter family), member 5 (Slc10a5), mRNA. "	transport // ion transport // sodium ion transport
10362794	123.413	89.3893	101.205	104.669	203.922	229.64	216.415	216.659	2.06994	Ppil6	"Mus musculus peptidylprolyl isomerase (cyclophilin)-like 6 (Ppil6), mRNA. "	protein folding
10528332	706.191	510.366	610.602	609.053	1229.13	1277.4	1269.13	1258.55	2.06641	Napepld	"Mus musculus N-acyl phosphatidylethanolamine phospholipase D (Napepld), mRNA. "	lipid metabolic process // phospholipid catabolic process
10450482	2131.74	1486.52	2079.32	1899.2	3807.59	4219.45	3717.34	3914.79	2.06129	---	ncrna:snoRNA chromosome:NCBIM37:17:35299508:35299641:-1 gene:ENSMUSG00000064853	---
10373515	357.899	321.795	357.899	345.864	732.43	726.485	676.46	711.791	2.05801	Suox	"Mus musculus sulfite oxidase (Suox), nuclear gene encoding mitochondrial protein, mRNA. "	oxidation reduction
10408850	895.462	800.023	905.917	867.134	1755.87	1755.22	1839.58	1783.56	2.05684	Nedd9	"Mus musculus neural precursor cell expressed, developmentally down-regulated gene 9 (Nedd9), transcript variant 1, mRNA. "	regulation of cell growth // cell cycle // mitosis // cell adhesion // cell division
10452316	2291.98	2198.11	2084.8	2191.63	4491.09	4428.38	4588.21	4502.56	2.05443	C3	"Mus musculus complement component 3 (C3), mRNA. "	"positive regulation of type IIa hypersensitivity // inflammatory response // immune response // complement activation // complement activation, alternative pathway // complement activation, classical pathway // innate immune response // positive r
10538214	251.946	185.615	241.407	226.323	459.441	456.67	477.706	464.606	2.05284	D330028D13Rik	"Mus musculus RIKEN cDNA D330028D13 gene, mRNA (cDNA clone MGC:67688 IMAGE:4487036), complete cds. "	---
10450519	645.547	538.621	779.899	654.689	1303.59	1244.69	1475.1	1341.13	2.0485	Tcf19	"Mus musculus transcription factor 19 (Tcf19), mRNA. "	---
10598075	340.387	224.792	262.584	275.921	602.133	670.209	423.001	565.114	2.0481	---	"gi|34538597|ref|NC_005089.1|:c5086-5018, tRNA-Ala "	---
10390103	1064.39	831.513	1106.71	1000.87	2005.2	2036.46	2091.64	2044.43	2.04265	Pdk2	"Mus musculus pyruvate dehydrogenase kinase, isoenzyme 2 (Pdk2), mRNA. "	carbohydrate metabolic process // glucose metabolic process // signal transduction // phosphorylation // peptidyl-histidine phosphorylation
10541098	298.878	235.893	307.255	280.675	602.573	513.51	600.71	572.264	2.03888	Zfp239	"Mus musculus zinc finger protein 239 (Zfp239), transcript variant 1, mRNA. "	"transcription // regulation of transcription, DNA-dependent "
10475866	398.367	377.004	405.176	393.515	796.915	804.313	797.734	799.654	2.03208	Bcl2l11	"Mus musculus BCL2-like 11 (apoptosis facilitator) (Bcl2l11), transcript variant 1, mRNA. "	in utero embryonic development // leukocyte homeostasis // leukocyte homeostasis // B cell homeostasis // B cell homeostasis // B cell apoptosis // kidney development // lymphocyte homeostasis // lymphocyte homeostasis // myeloid cell homeostasis
10523260	401.395	391.266	403.482	398.714	782.766	802.151	842.435	809.118	2.02932	Shroom3	"Mus musculus shroom family member 3 (Shroom3), transcript variant 1, mRNA. "	neural tube closure // columnar/cuboidal epithelial cell development // multicellular organismal development // pattern specification process // regulation of cell shape // actin cytoskeleton organization
10605820	872.187	645.697	936.706	818.197	1757.31	1574.32	1649.09	1660.24	2.02915	Zc4h2	"Mus musculus zinc finger, C4H2 domain containing (Zc4h2), mRNA. "	---
10569542	472.776	438.386	451.086	454.083	900.276	886.851	969.823	918.983	2.02382	Mrgpre	"Mus musculus MAS-related GPR, member E (Mrgpre), mRNA. "	signal transduction // G-protein coupled receptor protein signaling pathway
10499160	170.013	138.96	166.175	158.383	337.63	305.929	316.224	319.928	2.01997	Cd1d1	"Mus musculus CD1d1 antigen (Cd1d1), mRNA. "	"positive regulation of T cell mediated cytotoxicity // immune response // antigen processing and presentation // positive thymic T cell selection // positive regulation of interferon-gamma biosynthetic process // positive regulation of interleukin-2
10467162	1067.38	755.221	965.035	929.212	1896.04	1829.93	1902.7	1876.22	2.01915	Pank1	"Mus musculus pantothenate kinase 1 (Pank1), transcript variant 2, mRNA. "	coenzyme A biosynthetic process
10603066	87.094	82.9016	87.2701	85.7552	184.117	149.494	184.813	172.808	2.01513	Ace2	"Mus musculus angiotensin I converting enzyme (peptidyl-dipeptidase A) 2 (Ace2), transcript variant 2, mRNA. "	proteolysis
10406111	2091.53	1697	2360.65	2049.73	4440.13	3882.33	4050.34	4124.27	2.01211	Slc12a7	"Mus musculus solute carrier family 12, member 7 (Slc12a7), mRNA. "	transport // ion transport // potassium ion transport // sodium ion transport // chloride transport // sensory perception of sound
10346164	264.841	222.954	279.472	255.756	508.7	508.7	524.623	514.008	2.00976	Sdpr	"Mus musculus serum deprivation response (Sdpr), mRNA. "	---
10377927	937.925	774.925	920.144	877.665	1706.81	1702.7	1877.92	1762.48	2.00814	Rnf167	"Mus musculus ring finger protein 167 (Rnf167), mRNA. "	ubiquitin-dependent protein catabolic process
10447341	396.699	341.548	363.41	367.219	748.367	699.831	762.849	737.015	2.00702	Rhoq	"Mus musculus ras homolog gene family, member Q (Rhoq), mRNA. "	small GTPase mediated signal transduction // regulation of cell shape // actin cytoskeleton organization
10488797	1156.12	823.533	1145.03	1041.56	2059.56	2078.51	2117.55	2085.21	2.002	Pxmp4	"Mus musculus peroxisomal membrane protein 4 (Pxmp4), mRNA. "	biological_process
10464761	453.589	553.302	453.589	486.826	235.155	247.22	246.585	242.987	-2.00351	Syt12	"Mus musculus synaptotagmin XII (Syt12), mRNA. "	transport
10399636	925.976	1016.05	978.007	973.344	510.498	464.496	482.375	485.79	-2.00363	Mrto4	"Mus musculus MRT4, mRNA turnover 4, homolog (S. cerevisiae) (Mrto4), mRNA. "	ribosome biogenesis
10392347	1267.77	1330.12	1242.35	1280.08	678.815	546.462	687.193	637.49	-2.008	Pitpnc1	"Mus musculus phosphatidylinositol transfer protein, cytoplasmic 1 (Pitpnc1), mRNA. "	transport // lipid transport // phosphatidylinositol metabolic process
10425364	1584.9	1576.27	1542.55	1567.91	794.743	817.212	727.368	779.774	-2.01072	Atf4	"Mus musculus activating transcription factor 4 (Atf4), mRNA. "	"gluconeogenesis // transcription // regulation of transcription, DNA-dependent // positive regulation of transcription from RNA polymerase II promoter // positive regulation of transcription from RNA polymerase II promoter "
10363901	717.549	809.623	665.067	730.746	351.817	364.321	372.488	362.875	-2.01377	---	cdna:Genscan chromosome:NCBIM37:10:71167116:71168033:1	---
10478114	2569.95	2383.3	2805.55	2586.26	1323.62	1245.3	1279.89	1282.94	-2.01589	OTTMUSG00000015933	similar to likely orthologue of H. sapiens chromosome 20 open reading frame 95 gene:ENSMUSG00000074625	---
10458607	5395.34	5574.88	5313.04	5427.75	2625.8	2672.32	2775.69	2691.27	-2.0168	Lars	"Mus musculus leucyl-tRNA synthetase (Lars), mRNA. "	translation // tRNA aminoacylation for protein translation // leucyl-tRNA aminoacylation
10476383	1266.47	1234.93	1105.06	1202.15	592.356	587.933	607.473	595.92	-2.0173	Crls1	"Mus musculus cardiolipin synthase 1 (Crls1), transcript variant 1, mRNA. "	phospholipid biosynthetic process
10363498	2702.13	2792.28	2749.33	2747.91	1334.07	1227.65	1524.77	1362.16	-2.01732	Ppa1	"Mus musculus pyrophosphatase (inorganic) 1 (Ppa1), mRNA. "	phosphate metabolic process
10390196	261.219	319.844	257.764	279.609	117.545	146.902	151.309	138.585	-2.01759	B4galnt2	"Mus musculus beta-1,4-N-acetyl-galactosaminyl transferase 2 (B4galnt2), mRNA. "	UDP-N-acetylglucosamine metabolic process // protein amino acid glycosylation // UDP-N-acetylgalactosamine metabolic process // negative regulation of cell-cell adhesion // lipid glycosylation
10543067	10992.8	11108.7	10453.2	10851.6	5140.92	5398.56	5585.73	5375.07	-2.01887	Asns	"Mus musculus asparagine synthetase (Asns), mRNA. "	asparagine biosynthetic process // glutamine metabolic process // metabolic process // amino acid biosynthetic process
10462752	2778.52	2990	2736.9	2835.14	1465.99	1329.89	1395.44	1397.11	-2.02929	Btaf1	"Mus musculus BTAF1 RNA polymerase II, B-TFIID transcription factor-associated, (Mot1 homolog, S. cerevisiae) (Btaf1), mRNA. "	---
10427772	2310.72	2209.77	2235.97	2252.16	1133.83	1062.41	1127.44	1107.89	-2.03283	Tars	"Mus musculus threonyl-tRNA synthetase (Tars), mRNA. "	translation // tRNA aminoacylation for protein translation // threonyl-tRNA aminoacylation // tRNA aminoacylation
10467842	11349.4	11789.3	11127.2	11422	5459.55	5541.37	5833.03	5611.32	-2.03552	Got1	"Mus musculus glutamate oxaloacetate transaminase 1, soluble (Got1), mRNA. "	oxaloacetate metabolic process // glycerol biosynthetic process // amino acid metabolic process // aspartate biosynthetic process // biosynthetic process // glutamate catabolic process to aspartate // glutamate catabolic process to 2-oxoglutarate /
10536052	148.187	151.427	195.258	164.957	92.1515	74.7819	75.8406	80.9247	-2.0384	---	cdna:known chromosome:NCBIM37:5:94741700:94746002:1 gene:ENSMUSG00000073498	---
10536143	148.187	151.427	195.258	164.957	92.1515	74.7819	75.8406	80.9247	-2.0384	---	cdna:known chromosome:NCBIM37:5:95051238:95055546:1 gene:ENSMUSG00000074008	---
10442224	2901.92	2738.3	2973.81	2871.34	1365.6	1428.9	1426.5	1407	-2.04075	BC049807	"Mus musculus cDNA sequence BC049807, mRNA (cDNA clone MGC:100178 IMAGE:30659397), complete cds. "	---
10494636	1585.62	1463.53	1244.17	1431.1	689.82	681.811	732.045	701.225	-2.04086	Reg4	"Mus musculus regenerating islet-derived family, member 4 (Reg4), mRNA. "	biological_process
10350173	2704.21	2907.59	2693.85	2768.55	1340.59	1281.64	1445.48	1355.9	-2.04185	Tnnt2	"Mus musculus troponin T2, cardiac (Tnnt2), transcript variant 1, mRNA. "	muscle contraction // heart development // regulation of heart contraction // sarcomere organization // atrial cardiac muscle morphogenesis // ventricular cardiac muscle morphogenesis
10407792	2129.88	2290.45	2002.06	2140.8	1055.46	1029.6	1058.09	1047.72	-2.0433	Gpr137b-ps	"Mus musculus G protein-coupled receptor 137B, pseudogene (Gpr137b-ps), non-coding RNA. "	---
10587503	1209.47	1306.69	1171.88	1229.35	640.122	573.681	587.461	600.421	-2.04747	Sh3bgrl2	"Mus musculus SH3 domain binding glutamic acid-rich protein like 2 (Sh3bgrl2), mRNA. "	---
10349108	179.175	161.315	181.204	173.898	86.3442	75.5265	92.8109	84.8939	-2.04842	Serpinb5	"Mus musculus serine (or cysteine) peptidase inhibitor, clade B, member 5 (Serpinb5), mRNA. "	---
10508420	3418.01	3551.48	3364.14	3444.54	1640.59	1658.89	1741.43	1680.3	-2.04996	Yars	"Mus musculus tyrosyl-tRNA synthetase (Yars), mRNA. "	translation // tRNA aminoacylation for protein translation // tyrosyl-tRNA aminoacylation
10439985	1097.2	1045.9	1037.24	1060.11	502.292	532.704	516.305	517.1	-2.05011	Rg9mtd1	"Mus musculus RNA (guanine-9-) methyltransferase domain containing 1 (Rg9mtd1), mRNA. "	---
10501063	189.075	200	167.88	185.652	88.8548	93.1124	89.4138	90.4603	-2.0523	Cd53	"Mus musculus CD53 antigen (Cd53), mRNA. "	---
10441565	1265.91	1406.7	1242.11	1304.9	633.591	619.887	650.479	634.652	-2.05609	Rps6ka2	"Mus musculus ribosomal protein S6 kinase, polypeptide 2 (Rps6ka2), mRNA. "	mitotic metaphase // oocyte maturation // protein amino acid phosphorylation // protein kinase cascade // peptidyl-serine phosphorylation
10515396	1520.78	1444.07	1435.97	1466.94	715.395	653.331	768.7	712.475	-2.05893	9530048O09Rik	"Mus musculus RIKEN cDNA 9530048O09 gene (9530048O09Rik), non-coding RNA. "	---
10531415	284.498	225.351	299.776	269.875	131.453	126.857	134.478	130.929	-2.06123	Cxcl10	"Mus musculus chemokine (C-X-C motif) ligand 10 (Cxcl10), mRNA. "	chemotaxis // inflammatory response // immune response
10479765	187.058	182.85	198.338	189.415	88.5368	86.6148	100.479	91.8769	-2.06162	Suv39h2	"Mus musculus suppressor of variegation 3-9 homolog 2 (Drosophila) (Suv39h2), mRNA. "	"chromatin assembly or disassembly // transcription // regulation of transcription, DNA-dependent // cell cycle // male meiosis // chromatin modification // cell differentiation // histone H3-K9 methylation "
10436392	1146.31	1187.09	1163.59	1165.66	567.906	560.03	565.557	564.498	-2.06496	Cpox	"Mus musculus coproporphyrinogen oxidase (Cpox), mRNA. "	porphyrin biosynthetic process // heme biosynthetic process // oxidation reduction
10459633	197.55	237.7	176.424	203.892	99.2811	92.7776	103.951	98.6699	-2.0664	2310002L13Rik	MCG9249 gene:ENSMUSG00000024512	---
10487906	1506.05	1762.46	1693.75	1654.09	826.11	734.516	840.771	800.466	-2.06641	Slc23a2	"Mus musculus solute carrier family 23 (nucleobase transporters), member 2 (Slc23a2), mRNA. "	transport // ion transport // sodium ion transport
10373358	289.757	302.988	260.333	284.359	135.645	134.627	142.345	137.539	-2.06748	Il23a	"Mus musculus interleukin 23, alpha subunit p19 (Il23a), mRNA. "	inflammatory response // immune response // response to virus // T cell proliferation // innate immune response // tissue remodeling
10394749	676.327	596.161	587.355	619.948	302.697	299.023	297.056	299.592	-2.06931	Nol10	"Mus musculus nucleolar protein 10 (Nol10), mRNA. "	---
10536025	150.589	151.427	195.258	165.758	92.1515	74.7819	72.6073	79.8469	-2.07594	---	cdna:known chromosome:NCBIM37:5:94741700:94746002:1 gene:ENSMUSG00000073498	---
10523337	150.589	151.427	195.258	165.758	92.1515	74.7819	72.6073	79.8469	-2.07594	---	cdna:known chromosome:NCBIM37:5:94741700:94746002:1 gene:ENSMUSG00000073498	---
10489237	1575.47	1763.26	1613.29	1650.67	814.306	784.189	786.142	794.879	-2.07663	9430008C03Rik	"Mus musculus adult male aorta and vein cDNA, RIKEN full-length enriched library, clone:A530040I21 product:unclassifiable, full insert sequence. "	---
10450930	192.41	187.614	171.481	183.835	74.7778	90.7417	100.006	88.5085	-2.07703	Crisp1	"Mus musculus cysteine-rich secretory protein 1 (Crisp1), mRNA. "	---
10466374	1680.33	1731.48	1645.21	1685.67	851.149	748.656	833.587	811.131	-2.07818	Tle4	"Mus musculus transducin-like enhancer of split 4, homolog of Drosophila E(spl) (Tle4), mRNA. "	"negative regulation of transcription from RNA polymerase II promoter // transcription // regulation of transcription, DNA-dependent // Wnt receptor signaling pathway // negative regulation of transcription // regulation of transcription "
10423902	1211.65	1300.92	1186.13	1232.9	630.383	545.095	603.797	593.091	-2.07877	Zfpm2	"Mus musculus zinc finger protein, multitype 2 (Zfpm2), mRNA. "	"negative regulation of transcription from RNA polymerase II promoter // vasculogenesis // vasculogenesis // in utero embryonic development // transcription // regulation of transcription, DNA-dependent // heart development // heart development //
10496854	1030.46	1105.76	1087.76	1074.66	526.536	508.345	513.216	516.032	-2.08254	Ttll7	"Mus musculus tubulin tyrosine ligase-like family, member 7, mRNA (cDNA clone MGC:169899 IMAGE:8861294), complete cds. "	protein modification process // multicellular organismal development // nervous system development // cell differentiation
10353549	3827.34	3603.62	3343.89	3591.62	1743.27	1647.68	1782.08	1724.34	-2.08289	Fam135a	"Mus musculus RIKEN cDNA 4921533L14 gene, mRNA (cDNA clone MGC:99925 IMAGE:30362784), complete cds. "	---
10434698	163.452	232.379	168.363	188.065	87.8246	97.5926	85.207	90.208	-2.08479	Fetub	"Mus musculus fetuin beta (Fetub), transcript variant 1, mRNA. "	---
10517336	4725.58	5025.83	4905.47	4885.63	2374.35	2394.75	2251.36	2340.15	-2.08774	Clic4	"Mus musculus chloride intracellular channel 4 (mitochondrial) (Clic4), nuclear gene encoding mitochondrial protein, mRNA. "	transport // ion transport // chloride transport
10360934	862.58	932.255	918.145	904.327	440.446	405.739	446.071	430.752	-2.09941	Rrp15	"Mus musculus ribosomal RNA processing 15 homolog (S. cerevisiae) (Rrp15), mRNA. "	---
10441003	2615.62	2788.7	2649.68	2684.66	1284.03	1277.46	1268.97	1276.82	-2.10262	Runx1	"Mus musculus runt related transcription factor 1 (Runx1), transcript variant 3, mRNA. "	"skeletal system development // in utero embryonic development // liver development // transcription // regulation of transcription, DNA-dependent // central nervous system development // neuron differentiation // response to retinoic acid // embr
10365518	1495.88	1566.23	1530.87	1530.99	754.167	724.253	705.274	727.898	-2.10331	Nt5dc3	"Mus musculus 5'-nucleotidase domain containing 3 (Nt5dc3), mRNA. "	---
10522558	125.962	121.057	165.145	137.388	75.7286	61.3656	58.7299	65.2747	-2.10477	---	cdna:known chromosome:NCBIM37:5:94741700:94746002:1 gene:ENSMUSG00000073498	---
10496837	613.623	667.63	633.144	638.133	285.498	301.313	319.417	302.076	-2.11249	Ttll7	"Mus musculus mRNA for polyglutamylase (Ttll7 gene), strain C57BL6. "	protein modification process // multicellular organismal development // nervous system development // cell differentiation
10573626	4772.05	4649.66	4655.34	4692.35	2300.69	2122.06	2238.12	2220.29	-2.1134	Gpt2	"Mus musculus glutamic pyruvate transaminase (alanine aminotransferase) 2 (Gpt2), mRNA. "	biosynthetic process
10418480	1856.06	1835.34	1706.33	1799.24	814.706	837.362	892.954	848.341	-2.1209	Gnl3	"Mus musculus guanine nucleotide binding protein-like 3 (nucleolar) (Gnl3), transcript variant 1, mRNA. "	biological_process
10394770	1915.52	2025.53	1715.15	1885.4	862.096	987.647	812.829	887.524	-2.12433	Odc1	"Mus musculus ornithine decarboxylase, structural 1 (Odc1), mRNA. "	kidney development // polyamine biosynthetic process // positive regulation of cell proliferation
10460573	4631	4966.98	4390.54	4662.84	2161.83	2174.3	2243.6	2193.24	-2.126	Eif1ad	"Mus musculus eukaryotic translation initiation factor 1A domain containing (Eif1ad), mRNA. "	translational initiation
10407803	1427.05	1613.78	1445.04	1495.29	643.176	654.406	810.993	702.858	-2.12744	Gpr137b	"Mus musculus G protein-coupled receptor 137B (Gpr137b), mRNA. "	biological_process
10487564	238.589	257.427	253.804	249.94	111.979	115.532	124.594	117.368	-2.12954	Zc3h8	"Mus musculus zinc finger CCCH type containing 8 (Zc3h8), mRNA. "	biological_process
10352119	2286.69	2227.54	2192.46	2235.56	982.138	1018.46	1147.56	1049.38	-2.13036	Fam152a	"Mus musculus family with sequence similarity 152, member A (Fam152a), mRNA. "	---
10553788	1110.26	1156.83	1124.64	1130.58	510.118	506.663	567.279	528.02	-2.14117	Atp10a	"Mus musculus ATPase, class V, type 10A (Atp10a), mRNA. "	ATP biosynthetic process // phospholipid transport
10466712	145.692	157.079	127.721	143.497	75.8541	64.2557	60.6677	66.9258	-2.14412	Mamdc2	"Mus musculus MAM domain containing 2 (Mamdc2), mRNA. "	peptide cross-linking via chondroitin 4-sulfate glycosaminoglycan
10476093	9935.6	10618.4	9945.72	10166.6	4668.42	4714.27	4838.92	4740.54	-2.1446	Nol5a	"Mus musculus nucleolar protein 5A (Nol5a), mRNA. "	ribosome biogenesis
10439500	1540.33	1395.74	1569.26	1501.78	695.776	684.375	720.054	700.068	-2.14519	Upk1b	"Mus musculus uroplakin 1B (Upk1b), mRNA. "	---
10519747	2065.15	2555.36	1947.82	2189.44	1122.8	934.2	1004.88	1020.63	-2.14519	Sema3e	"Mus musculus sema domain, immunoglobulin domain (Ig), short basic domain, secreted, (semaphorin) 3E (Sema3e), mRNA. "	multicellular organismal development // nervous system development // cell differentiation
10502146	2956.84	3378.38	2855.45	3063.56	1398.3	1424.74	1459.42	1427.49	-2.14612	Gar1	"Mus musculus nucleolar protein family A, member 1 (H/ACA small nucleolar RNPs) (Nola1), mRNA. "	rRNA processing // biological_process // ribosome biogenesis
10582295	3146.62	3394.84	2956.66	3166.04	1443.95	1477.78	1503.15	1474.96	-2.14653	---	"Mouse ornithine decarboxylase mRNA, complete cds. "	---
10406817	2741.32	2856.45	2987.72	2861.83	1417.81	1175.09	1406.48	1333.13	-2.1467	Enc1	"Mus musculus ectodermal-neural cortex 1 (Enc1), mRNA. "	ubiquitin-dependent protein catabolic process // multicellular organismal development
10420338	946.923	887.872	881.13	905.309	413.74	422.255	428.428	421.475	-2.14796	Pspc1	"Mus musculus paraspeckle protein 1 (Pspc1), mRNA. "	"transcription // regulation of transcription, DNA-dependent "
10397966	598.318	598.932	598.932	598.727	267.188	254.452	310.564	277.401	-2.15834	Otub2	"Mus musculus OTU domain, ubiquitin aldehyde binding 2 (Otub2), mRNA. "	ubiquitin-dependent protein catabolic process
10545255	880.209	846.995	855.366	860.857	432.656	367.897	395.062	398.538	-2.16004	Rpia	"Mus musculus ribose 5-phosphate isomerase A (Rpia), mRNA. "	"biological_process // pentose-phosphate shunt, non-oxidative branch "
10507976	737.711	743.486	740.449	740.548	334.729	350.435	342.036	342.4	-2.16282	Yrdc	"Mus musculus yrdC domain containing (E.coli) (Yrdc), mRNA. "	negative regulation of transport
10361760	1189.05	1188.52	1188.52	1188.7	534.762	554.348	558.813	549.308	-2.16399	Timm8a1	"Mus musculus translocase of inner mitochondrial membrane 8 homolog a1 (yeast) (Timm8a1), nuclear gene encoding mitochondrial protein, mRNA. "	protein targeting to mitochondrion // transport // protein transport // protein import into mitochondrial inner membrane // intracellular protein transmembrane transport
10516789	1080.59	1057.88	1104.03	1080.83	507.818	474.737	514.542	499.032	-2.16586	Ptpru	"Mus musculus protein tyrosine phosphatase, receptor type, U (Ptpru), transcript variant 2, mRNA. "	homotypic cell-cell adhesion
10537638	192.371	247.884	144.774	195.01	86.6043	87.4689	96.015	90.0294	-2.16607	Try10	"Mus musculus trypsin 10 (Try10), mRNA. "	---
10594758	1564.85	1523.26	1561.88	1550	711.83	717.033	711.973	713.612	-2.17204	Gcnt3	"Mus musculus glucosaminyl (N-acetyl) transferase 3, mucin type (Gcnt3), mRNA. "	protein amino acid O-linked glycosylation
10389842	1320.89	1347.62	1279.09	1315.86	599.345	601.209	615.788	605.448	-2.17337	Utp18	"Mus musculus UTP18, small subunit (SSU) processome component, homolog (yeast) (Utp18), mRNA. "	rRNA processing
10587616	724.641	648.106	690.908	687.885	288.721	302.729	357.238	316.23	-2.17527	Prss35	"Mus musculus protease, serine, 35 (Prss35), mRNA. "	proteolysis
10367931	1184.23	1231.03	1179.39	1198.22	559.374	540.575	549.546	549.832	-2.17924	Ltv1	"Mus musculus LTV1 homolog (S. cerevisiae) (Ltv1), mRNA. "	---
10372877	5524.59	5504.55	5063.08	5364.07	2518.82	2381.02	2471.02	2456.95	-2.18322	Xpot	"Mus musculus exportin, tRNA (nuclear export receptor for tRNAs) (Xpot), mRNA. "	transport
10395312	1032.61	950.361	947.052	976.674	414.831	456.339	467.57	446.247	-2.18864	Twistnb	"Mus musculus TWIST neighbor (Twistnb), mRNA. "	transcription
10606689	830.483	819.073	819.073	822.876	384.504	357.145	385.56	375.736	-2.19004	Timm8a1	"Mus musculus translocase of inner mitochondrial membrane 8 homolog a1 (yeast) (Timm8a1), nuclear gene encoding mitochondrial protein, mRNA. "	protein targeting to mitochondrion // transport // protein transport // protein import into mitochondrial inner membrane // intracellular protein transmembrane transport
10485674	2153.14	2031.18	2084.26	2089.53	945.186	924.724	988.855	952.922	-2.19276	2700007P21Rik	"Mus musculus RIKEN cDNA 2700007P21 gene (2700007P21Rik), transcript variant 2, mRNA. "	---
10576482	995.76	1009.77	891.475	965.668	419.579	413.747	486.332	439.886	-2.19527	Arv1	"Mus musculus ARV1 homolog (yeast) (Arv1), mRNA. "	lipid metabolic process // sphingolipid metabolic process
10491704	1190.58	1051.21	1038.44	1093.41	506.607	468.65	518.625	497.96	-2.19578	Spata5	"Mus musculus spermatogenesis associated 5 (Spata5), mRNA. "	multicellular organismal development // spermatogenesis // cell differentiation
10523325	83.6179	79.9733	99.239	87.6101	35.6996	42.133	41.7793	39.8706	-2.19736	---	cdna:known chromosome:NCBIM37:5:95051238:95055546:1 gene:ENSMUSG00000074008	---
10368566	906.717	1091.91	998.047	998.892	471.766	423.45	463.044	452.753	-2.20626	Tpd52l1	"Mus musculus tumor protein D52-like 1 (Tpd52l1), mRNA. "	---
10436500	1175.57	802.036	1064.57	1014.06	465.543	451.682	461.615	459.613	-2.20633	Gbe1	"Mus musculus glucan (1,4-alpha-), branching enzyme 1 (Gbe1), mRNA. "	carbohydrate metabolic process // glycogen metabolic process // glycogen biosynthetic process
10539773	2235.4	2722.46	2210.22	2389.36	1136.86	1026.45	1075.16	1079.49	-2.21341	Gfpt1	"Mus musculus glutamine fructose-6-phosphate transaminase 1 (Gfpt1), mRNA. "	carbohydrate metabolic process // glutamine metabolic process // metabolic process // carbohydrate biosynthetic process
10594426	1018.58	957.961	1032.59	1003.04	440.423	437.344	477.832	451.866	-2.21978	Zwilch	"Mus musculus Zwilch, kinetochore associated, homolog (Drosophila) (Zwilch), mRNA. "	cell cycle // mitosis // biological_process // cell division
10383360	820.589	838.753	852.028	837.124	369.049	367.974	390.616	375.88	-2.22711	Ccdc137	"Mus musculus coiled-coil domain containing 137 (Ccdc137), mRNA. "	---
10536107	86.2027	82.4455	112.882	93.8434	39.0787	43.6553	43.299	42.011	-2.23378	EG620639 // 624421 // EG665031	hypothetical protein gene:ENSMUSG00000079767	---
10581664	478.449	637.731	569.617	561.932	266.236	276.573	211.197	251.336	-2.23579	Il34	"Mus musculus interleukin 34 (Il34), transcript variant 2, mRNA. "	positive regulation of protein amino acid phosphorylation // biological_process // positive regulation of cell proliferation
10369290	3781.59	3543.73	3806.26	3710.53	1673.87	1620.79	1655.86	1650.17	-2.24857	Ddit4	"Mus musculus DNA-damage-inducible transcript 4 (Ddit4), mRNA. "	apoptosis // biological_process // negative regulation of signal transduction
10533050	615.128	615.128	615.128	615.128	264.687	247.286	304.417	272.13	-2.26042	Hspb8	"Mus musculus heat shock protein 8 (Hspb8), mRNA. "	protein amino acid phosphorylation // response to stress // response to heat
10467653	994.833	1152.41	1059.43	1068.89	493.818	441.135	482.499	472.484	-2.26228	Rrp12	"Mus musculus ribosomal RNA processing 12 homolog (S. cerevisiae) (Rrp12), mRNA. "	---
10496425	3551.38	3341.59	3370.94	3421.3	1517	1435.64	1582.48	1511.71	-2.2632	Adh7	"Mus musculus alcohol dehydrogenase 7 (class IV), mu or sigma polypeptide (Adh7), mRNA. "	ethanol catabolic process // retinol metabolic process // retinoic acid metabolic process // oxidation reduction
10385513	411.772	384.182	407.7	401.218	180.951	168.081	180.186	176.406	-2.2744	9930111J21Rik	"Mus musculus RIKEN cDNA 9930111J21 gene (9930111J21Rik), mRNA. "	---
10356470	2427.57	2415.92	2344.11	2395.87	1011.21	1015.11	1132.25	1052.86	-2.27558	Glrp1	"Mus musculus glutamine repeat protein 1 (Glrp1), mRNA. "	---
10385526	400.529	380.703	395.731	392.321	174.392	162.114	176.934	171.147	-2.29231	9930111J21Rik	"Mus musculus RIKEN cDNA 9930111J21 gene (9930111J21Rik), mRNA. "	---
10562192	1480.23	1480.23	1480.23	1480.23	599.789	603.146	725.811	642.916	-2.30237	Fxyd5	"Mus musculus FXYD domain-containing ion transport regulator 5 (Fxyd5), transcript variant 2, mRNA. "	transport // ion transport
10346074	2872.37	3024.61	2643.03	2846.67	1209.2	1226.34	1266.05	1233.86	-2.30712	Wdr75	"Mus musculus WD repeat domain 75 (Wdr75), mRNA. "	---
10459071	2248.54	2162.37	2230.41	2213.77	920.736	948.24	1006.55	958.51	-2.3096	2010002N04Rik	"Mus musculus RIKEN cDNA 2010002N04 gene (2010002N04Rik), mRNA. "	---
10403664	1680.39	1916.91	1599.82	1732.37	763.307	726.878	759.576	749.92	-2.31008	B3galnt2	"Mus musculus UDP-GalNAc:betaGlcNAc beta 1,3-galactosaminyltransferase, polypeptide 2 (B3galnt2), mRNA. "	protein amino acid glycosylation // UDP-N-acetylgalactosamine metabolic process
10529890	160.73	230.464	160.73	183.975	76.1653	91.5972	70.614	79.4588	-2.31534	4930435H24Rik	Putative uncharacterized protein gene:ENSMUSG00000029092	---
10564313	1308.14	1331.42	1243.05	1294.2	530.552	556.392	585.177	557.373	-2.32197	Mphosph10	"Mus musculus M-phase phosphoprotein 10 (U3 small nucleolar ribonucleoprotein) (Mphosph10), mRNA. "	rRNA processing // ribosome biogenesis
10531560	6100.78	6706.81	5717.39	6174.99	2603.15	2644.76	2722.98	2656.96	-2.32408	Antxr2	"Mus musculus anthrax toxin receptor 2 (Antxr2), mRNA. "	biological_process
10552311	2043.38	2186.67	1979.75	2069.93	919.898	841.832	894.246	885.325	-2.33805	---	cdna:pseudogene chromosome:NCBIM37:7:48745721:48747091:1 gene:ENSMUSG00000083500	---
10354845	2000.36	2174.93	1901.76	2025.68	837.065	863.528	895.478	865.357	-2.34086	Orc2l	"Mus musculus origin recognition complex, subunit 2-like (S. cerevisiae) (Orc2l), transcript variant a, mRNA. "	DNA replication
10538791	444.367	419.457	339.939	401.254	161.366	170.147	181.433	170.982	-2.34676	Tnip3	"Mus musculus TNFAIP3 interacting protein 3 (Tnip3), mRNA. "	---
10503723	637.519	784.465	669.139	697.041	324.22	263.699	301.091	296.337	-2.35219	Mdn1	"Mus musculus midasin homolog (yeast) (Mdn1), mRNA. "	---
10471994	710.822	766.16	624.812	700.598	298.487	291.033	298.487	296.002	-2.36687	Kif5c	"Mus musculus kinesin family member 5C (Kif5c), mRNA. "	microtubule-based movement // motor axon guidance
10513008	2403.41	2563.11	2450.32	2472.28	1050.77	1051.73	1005.59	1036.03	-2.3863	Klf4	"Mus musculus Kruppel-like factor 4 (gut) (Klf4), mRNA. "	"transcription // regulation of transcription, DNA-dependent // negative regulation of cell proliferation // epidermal cell differentiation // stem cell maintenance // cell differentiation // post-embryonic camera-type eye development // response t
10534075	1673.01	1755.67	1824.25	1750.98	690.855	718.908	787.936	732.566	-2.3902	Psph	"Mus musculus phosphoserine phosphatase (Psph), mRNA. "	L-serine biosynthetic process // metabolic process // amino acid biosynthetic process
10606495	249.338	189.201	242.862	227.134	93.0694	88.1803	103.316	94.8554	-2.39453	Pof1b	"Mus musculus premature ovarian failure 1B (Pof1b), mRNA. "	---
10372796	5265.63	5959.8	5009.45	5411.63	2254.99	2203.72	2308.39	2255.7	-2.39909	Hmga2	"Mus musculus high mobility group AT-hook 2 (Hmga2), mRNA. "	"regulation of cell growth // transcription // regulation of transcription, DNA-dependent // cell cycle // mitosis // cell division "
10578964	589.811	663.336	582.13	611.759	229.024	256.957	276.414	254.132	-2.40725	1810029B16Rik	"Mus musculus RIKEN cDNA 1810029B16 gene, mRNA (cDNA clone MGC:28859 IMAGE:4511374), complete cds. "	---
10378088	5002.19	5692.87	5365.05	5353.37	2296.53	2092.03	2279.18	2222.58	-2.40863	Mybbp1a	"Mus musculus MYB binding protein (P160) 1a (Mybbp1a), mRNA. "	"transcription // regulation of transcription, DNA-dependent // nucleocytoplasmic transport // negative regulation of transcription // respiratory electron transport chain "
10415248	2875.57	2926.03	2964.28	2921.96	1235.29	1172.52	1230.54	1212.78	-2.4093	Pck2	"Mus musculus phosphoenolpyruvate carboxykinase 2 (mitochondrial) (Pck2), nuclear gene encoding mitochondrial protein, mRNA. "	gluconeogenesis
10451198	5416.17	5670.85	5549.49	5545.5	2395.34	2189.2	2283.32	2289.29	-2.42237	Vegfa	"Mus musculus vascular endothelial growth factor A (Vegfa), transcript variant 1, mRNA. "	angiogenesis // angiogenesis // angiogenesis // ovarian follicle development // blood vessel development // patterning of blood vessels // positive regulation of endothelial cell proliferation // positive regulation of mesenchymal cell proliferatio
10407042	1172.28	1036.12	923.774	1044.06	421.557	409.289	459.031	429.959	-2.42827	Dimt1	"Mus musculus DIM1 dimethyladenosine transferase 1-like (S. cerevisiae) (Dimt1), mRNA. "	rRNA modification // rRNA processing
10424188	1082.33	957.397	1062.95	1034.22	419.432	414.842	442.133	425.469	-2.43079	Mtbp	"Mus musculus Mdm2, transformed 3T3 cell double minute p53 binding protein (Mtbp), mRNA. "	ubiquitin-dependent protein catabolic process // cell cycle // cell cycle arrest // traversing start control point of mitotic cell cycle // negative regulation of cell proliferation
10560709	6412.44	6588.09	6113.49	6371.34	2597.18	2547.32	2698.38	2614.29	-2.43712	Pvr	"Mus musculus poliovirus receptor (Pvr), mRNA. "	cell-cell adhesion // cell migration
10578962	567.005	575.78	486.589	543.125	209.393	225.867	231.527	222.262	-2.44362	ENSMUSG00000074294	Putative uncharacterized protein gene:ENSMUSG00000074294	---
10366796	1792.93	2148.6	1803.97	1915.17	751.76	748.645	843.533	781.312	-2.45122	Mettl1	"Mus musculus methyltransferase-like 1 (Mettl1), mRNA. "	tRNA modification // tRNA processing
10604751	880.473	947.181	921.291	916.315	393.702	342.978	378.27	371.65	-2.46553	Fgf13	"Mus musculus fibroblast growth factor 13 (Fgf13), mRNA. "	MAPKKK cascade
10534667	6899.02	6428.42	7143.15	6823.53	2570.54	2964.03	2760.43	2765	-2.46782	Serpine1	"Mus musculus serine (or cysteine) peptidase inhibitor, clade E, member 1 (Serpine1), mRNA. "	regulation of cell proliferation // regulation of angiogenesis
10550906	6440.12	6944.46	6612.64	6665.74	2811.63	2544.3	2740.67	2698.87	-2.46983	Plaur	"Mus musculus plasminogen activator, urokinase receptor (Plaur), mRNA. "	---
10528015	2953.75	2943.14	2571.53	2822.81	1080.47	1150.37	1182.62	1137.82	-2.48089	Steap1	"Mus musculus six transmembrane epithelial antigen of the prostate 1 (Steap1), mRNA. "	transport // ion transport // iron ion transport // electron transport chain // oxidation reduction
10346634	3236.01	3445.97	2952.7	3211.56	1287.08	1281.89	1312.8	1293.92	-2.48204	Nol5	"Mus musculus nucleolar protein 5 (Nol5), mRNA. "	ribosome biogenesis
10403511	2101.99	2313.56	2089.95	2168.5	878.314	849.018	892.704	873.345	-2.48299	Heatr1	"Mus musculus HEAT repeat containing 1 (Heatr1), mRNA. "	---
10566387	409.549	380.256	422.969	404.258	185.913	147.197	154.767	162.626	-2.48582	Dub2a	"Mus musculus deubiquitinating enzyme 2a (Dub2a), mRNA. "	protein deubiquitination
10583291	1068.5	986.57	902.294	985.789	370.113	402.784	416.242	396.379	-2.48698	2200002K05Rik	"Mus musculus RIKEN cDNA 2200002K05 gene, mRNA (cDNA clone MGC:67571 IMAGE:6404797), complete cds. "	---
10378216	357.737	443.237	366.565	389.179	152.15	167.006	150.223	156.46	-2.48741	Atp2a3	"Mus musculus ATPase, Ca++ transporting, ubiquitous (Atp2a3), mRNA. "	ATP biosynthetic process // transport // ion transport // cation transport // calcium ion transport // metabolic process
10378508	2469.78	2534.04	2439.7	2481.18	993.774	967.613	1028.64	996.677	-2.48945	Tsr1	"Mus musculus TSR1, 20S rRNA accumulation, homolog (yeast) (Tsr1), mRNA. "	ribosome biogenesis
10398717	835.894	904.922	871.748	870.855	337.308	315.104	396.399	349.604	-2.49098	6720458F09Rik	"Mus musculus RIKEN cDNA 6720458F09 gene (6720458F09Rik), transcript variant 1, mRNA. "	tRNA processing // tRNA methylation
10463945	1446.14	1515.24	1483.48	1481.62	616.766	572.335	584.672	591.258	-2.50588	Dusp5	"Mus musculus dual specificity phosphatase 5 (Dusp5), mRNA. "	---
10545974	2409.47	2145.84	2314.67	2289.99	949.798	851.151	929.919	910.289	-2.51568	Antxr1	"Mus musculus anthrax toxin receptor 1 (Antxr1), mRNA. "	biological_process
10446693	5679.92	5600.92	5157.23	5479.36	2175	2057.96	2287.73	2173.56	-2.52091	Wdr43	Mus musculus mRNA for mKIAA0007 protein.	---
10460529	2423.42	2614.97	2470.09	2502.83	995.236	964.82	1011.43	990.494	-2.52684	Rin1	"Mus musculus Ras and Rab interactor 1 (Rin1), mRNA. "	endocytosis // signal transduction
10586242	976.038	1090.92	961.765	1009.58	436.493	360.209	399.271	398.658	-2.53244	Dennd4a	"PREDICTED: Mus musculus expressed sequence AI115600 (AI115600), mRNA. "	---
10554017	790.654	837.895	730.31	786.287	310.256	292.152	327.934	310.114	-2.53547	Lins2	"Mus musculus lines homolog 2 (Drosophila) (Lins2), mRNA. "	biological_process
10488387	481.892	477.927	401.311	453.71	178.83	158.716	198.185	178.577	-2.5407	Napb	"Mus musculus N-ethylmaleimide sensitive fusion protein attachment protein beta (Napb), mRNA. "	transport // intracellular protein transport // biological_process // protein transport // vesicle-mediated transport
10382341	505.225	557.383	480.661	514.423	191.411	206.239	207.558	201.736	-2.54999	Sstr2	"Mus musculus somatostatin receptor 2 (Sstr2), transcript variant 2, mRNA. "	"signal transduction // G-protein coupled receptor protein signaling pathway // G-protein signaling, adenylate cyclase inhibiting pathway // neuropeptide signaling pathway "
10518358	113.094	92.7934	102.854	102.914	39.7493	41.0582	40.2412	40.3496	-2.55056	2610305D13Rik	"Mus musculus RIKEN cDNA 2610305D13 gene (2610305D13Rik), mRNA. "	---
10462442	2336.04	1867.43	2440.98	2214.82	869.899	822.699	888.325	860.308	-2.57445	Il33	"Mus musculus interleukin 33 (Il33), mRNA. "	biological_process
10529732	874.393	731.448	834.684	813.508	311.326	295.616	339.188	315.377	-2.57948	Hs3st1	"Mus musculus heparan sulfate (glucosamine) 3-O-sulfotransferase 1 (Hs3st1), mRNA. "	---
10452118	2091.66	2264.83	2209.26	2188.58	851.618	833.694	846.689	844	-2.59311	Lonp1	"Mus musculus lon peptidase 1, mitochondrial (Lonp1), nuclear gene encoding mitochondrial protein, mRNA. "	proteolysis // ATP-dependent proteolysis
10360398	491.097	566.802	459.913	505.937	188.591	190.255	204.396	194.414	-2.60237	Ifi202b	"Mus musculus interferon activated gene 202B (Ifi202b), transcript variant 1, mRNA. "	---
10406407	814.527	743.256	819.371	792.385	294.557	284.093	331.826	303.492	-2.61089	Arrdc3	"Mus musculus arrestin domain containing 3 (Arrdc3), mRNA. "	biological_process
10579331	1589.7	1459.7	1564.61	1538	584.704	644.643	537.627	588.991	-2.61125	Gdf15	"Mus musculus growth differentiation factor 15 (Gdf15), mRNA. "	---
10403579	309.085	318.532	246.058	291.225	100.114	89.7102	144.537	111.454	-2.61297	Prl2c5	"Mus musculus prolactin family 2, subfamily c, member 5 (Prl2c5), mRNA. "	biological_process
10449284	5711.26	5019.47	5904.95	5545.22	2049.19	2055.38	2217.12	2107.23	-2.63152	Dusp1	"Mus musculus dual specificity phosphatase 1 (Dusp1), mRNA. "	protein amino acid dephosphorylation // cell cycle // dephosphorylation
10562416	2381.99	2465.29	2255.4	2367.56	898.195	842.798	952.672	897.889	-2.63681	Cebpg	"Mus musculus CCAAT/enhancer binding protein (C/EBP), gamma (Cebpg), mRNA. "	"nucleosome disassembly // chromatin remodeling // transcription // regulation of transcription, DNA-dependent // regulation of transcription from RNA polymerase II promoter // immune response // mRNA metabolic process // B cell differentiation //
10393509	2446.69	2514.43	2636.41	2532.51	986.783	917.084	970.37	958.079	-2.64333	Usp36	Mus musculus mRNA for mKIAA1453 protein.	---
10438626	600.334	709.708	600.176	636.739	228.955	244.096	248.672	240.575	-2.64674	Etv5	"Mus musculus ets variant gene 5 (Etv5), mRNA. "	"regulation of transcription, DNA-dependent // organ morphogenesis // positive regulation of transcription "
10528090	1686.84	1675.9	1560.84	1641.19	614.144	621.681	621.681	619.169	-2.65064	Rundc3b	"Mus musculus RUN domain containing 3B (Rundc3b), mRNA. "	---
10519988	930.891	970.811	823.716	908.473	359.768	309.106	359.095	342.656	-2.65127	AI847670	"Mus musculus expressed sequence AI847670 (AI847670), mRNA. "	---
10373202	7337.51	7770.73	7251.96	7453.4	2724.47	2799.36	2900.86	2808.23	-2.65412	Shmt2	"Mus musculus serine hydroxymethyltransferase 2 (mitochondrial) (Shmt2), nuclear gene encoding mitochondrial protein, mRNA. "	---
10523511	315.327	246.422	264.708	275.486	95.0916	117.661	98.501	103.751	-2.65526	---	Putative uncharacterized protein gene:ENSMUSG00000072805	---
10469816	1717.36	2004.96	1540.91	1754.41	627.965	672.114	664.137	654.739	-2.67956	Il1rn	"Mus musculus interleukin 1 receptor antagonist (Il1rn), transcript variant 1, mRNA. "	lipid metabolic process // inflammatory response // immune response // insulin secretion
10454077	1239.34	1247.06	1254.59	1247	476.158	467.996	444.723	462.959	-2.69353	Taf4b	"TAF4B RNA polymerase II, TATA box binding protein (TBP)-associated factor gene:ENSMUSG00000054321 "	transcription from RNA polymerase II promoter
10494817	9573.85	9292.99	10180.5	9682.44	3441.14	3383.68	3841.53	3555.45	-2.72327	Ngf	"Mus musculus nerve growth factor (Ngf), transcript variant A, mRNA. "	peripheral nervous system development // sensory perception of pain // negative regulation of neuron apoptosis // regulation of neuron differentiation // positive regulation of axon extension // regulation of neurotransmitter secretion
10475990	1998.35	2256.68	1907.38	2054.14	777.663	689.266	788.204	751.711	-2.73262	Slc20a1	"Mus musculus solute carrier family 20, member 1 (Slc20a1), mRNA. "	transport // phosphate transport
10595614	1769.55	1868.53	1826.69	1821.59	685.948	631.799	680.599	666.115	-2.73464	2810026P18Rik	"Mus musculus RIKEN cDNA 2810026P18 gene, mRNA (cDNA clone IMAGE:1224948), complete cds. "	---
10372069	861.562	897.602	869.631	876.265	297.7	348.039	307.079	317.606	-2.75897	Socs2	"Mus musculus suppressor of cytokine signaling 2 (Socs2), mRNA. "	regulation of cell growth // ubiquitin-dependent protein catabolic process // intracellular signaling cascade // negative regulation of signal transduction // regulation of multicellular organism growth // negative regulation of multicellular organis
10586254	916.882	935.553	837.865	896.767	337.166	310.449	325.893	324.502	-2.76351	Dennd4a	hypothetical protein LOC102442 gene:ENSMUSG00000035492	---
10603896	332.885	220.1	365.803	306.263	110.387	110.387	110.387	110.387	-2.77446	Klhl13	"Mus musculus kelch-like 13 (Drosophila) (Klhl13), mRNA. "	ubiquitin-dependent protein catabolic process
10424221	2029.82	1830.45	2086.26	1982.18	722.82	675.879	741.884	713.528	-2.778	Wdr67	"Mus musculus WD repeat domain 67 (Wdr67), mRNA. "	regulation of Rab GTPase activity
10419162	315.25	295.051	275.09	295.13	111.021	114.002	93.3667	106.13	-2.78084	4930503E14Rik	"Mus musculus RIKEN cDNA 4930503E14 gene (4930503E14Rik), mRNA. "	---
10472058	2317.2	2338.1	2052.79	2236.03	828.999	793.532	784.887	802.472	-2.78643	Rif1	"Mus musculus Rap1 interacting factor 1 homolog (yeast) (Rif1), mRNA. "	response to DNA damage stimulus // cell cycle // stem cell maintenance
10439532	936.175	932.301	918.972	929.149	332.224	327.897	336.99	332.37	-2.79553	Qtrtd1	"Mus musculus queuine tRNA-ribosyltransferase domain containing 1 (Qtrtd1), mRNA. "	---
10458555	880.38	804.195	962.636	882.404	305.207	288.655	351.065	314.976	-2.8015	Spry4	"Mus musculus sprouty homolog 4 (Drosophila) (Spry4), mRNA. "	multicellular organismal development // regulation of signal transduction // negative regulation of MAP kinase activity
10553967	3811.2	4481.67	3841.24	4044.7	1505.59	1304.65	1491.7	1433.98	-2.82062	Pcsk6	"Mus musculus proprotein convertase subtilisin/kexin type 6, mRNA (cDNA clone IMAGE:3989264), partial cds. "	"zygotic determination of anterior/posterior axis, embryo // zygotic determination of anterior/posterior axis, embryo // determination of left/right symmetry "
10512030	1070.98	1013.79	967.561	1017.44	339.183	359.626	377.425	358.744	-2.83613	3110043O21Rik	"Mus musculus RIKEN cDNA 3110043O21 gene, mRNA (cDNA clone MGC:100148 IMAGE:30638238), complete cds. "	---
10462091	2376.28	2382.62	2382.62	2380.51	892.033	795.348	818.256	835.212	-2.85019	Klf9	"Mus musculus Kruppel-like factor 9 (Klf9), mRNA. "	"transcription // regulation of transcription, DNA-dependent // embryo implantation // regulation of transcription // progesterone receptor signaling pathway "
10448004	4284.93	4546.35	4193.54	4341.61	1543.02	1507.3	1514.29	1521.54	-2.85344	Phf10	"Mus musculus PHD finger protein 10 (Phf10), mRNA. "	"transcription // regulation of transcription, DNA-dependent "
10484371	258.958	254.471	224.946	246.125	92.5737	71.0841	92.8642	85.5073	-2.87841	Calcrl	"Mus musculus calcitonin receptor-like (Calcrl), mRNA. "	"signal transduction // G-protein coupled receptor protein signaling pathway // G-protein signaling, adenylate cyclase activating pathway // heart development // positive regulation of cell proliferation // positive regulation of smooth muscle cell p
10397346	734.099	630.742	804.838	723.226	245.351	268.115	239.867	251.111	-2.88011	Fos	"Mus musculus FBJ osteosarcoma oncogene (Fos), mRNA. "	"regulation of transcription, DNA-dependent // regulation of transcription, DNA-dependent // nervous system development // cellular response to extracellular stimulus // response to drug // positive regulation of transcription from RNA polymerase II
10516932	2813.45	3015.5	2992.95	2940.63	1057.87	971.575	1026.76	1018.73	-2.88656	Sesn2	"Mus musculus sestrin 2 (Sesn2), mRNA. "	cell cycle arrest
10367641	2027.28	2076.42	2085.25	2062.98	675.963	713.631	744.144	711.246	-2.90052	Mthfd1l	"Mus musculus methylenetetrahydrofolate dehydrogenase (NADP+ dependent) 1-like (Mthfd1l), mRNA. "	one-carbon compound metabolic process // 10-formyltetrahydrofolate biosynthetic process
10399882	760.794	675.525	677.033	704.451	232.842	255.673	239.995	242.837	-2.90093	Dus4l	"Mus musculus dihydrouridine synthase 4-like (S. cerevisiae) (Dus4l), mRNA. "	tRNA processing // metabolic process // oxidation reduction
10582275	12033.8	12402.5	12023.1	12153.1	4180.81	4005.73	4379.37	4188.64	-2.90145	Slc7a5	"Mus musculus solute carrier family 7 (cationic amino acid transporter, y+ system), member 5 (Slc7a5), mRNA. "	transport // amino acid transport // multicellular organismal development // nervous system development // L-amino acid transport // cell differentiation
10424400	8213.69	8787.63	8201.14	8400.82	2818.32	2830.42	3021.7	2890.15	-2.90671	Myc	"Mus musculus myelocytomatosis oncogene (Myc), mRNA. "	"B cell apoptosis // release of cytochrome c from mitochondria // positive regulation of B cell apoptosis // DNA fragmentation during apoptosis // transcription // regulation of transcription, DNA-dependent // caspase activation // positive regulat
10392183	2543.92	2941.45	2549.35	2678.24	931.291	884.533	935.484	917.103	-2.92033	Ern1	"Mus musculus endoplasmic reticulum (ER) to nucleus signalling 1 (Ern1), mRNA. "	"transcription // regulation of transcription, DNA-dependent // mRNA processing // protein amino acid phosphorylation // apoptosis // induction of apoptosis // response to stress // response to unfolded protein // cell cycle arrest // endoplasmic
10569437	3606.31	4025	3286.64	3639.32	1145.69	1243.2	1331.48	1240.13	-2.93463	Phlda2	"Mus musculus pleckstrin homology-like domain, family A, member 2 (Phlda2), mRNA. "	organ morphogenesis
10467470	6914.14	7105.48	6751.56	6923.73	2400.68	2294.01	2343.31	2346	-2.95129	Aldh18a1	"Mus musculus aldehyde dehydrogenase 18 family, member A1 (Aldh18a1), nuclear gene encoding mitochondrial protein, transcript variant 1, mRNA. "	proline biosynthetic process // metabolic process // amino acid biosynthetic process // oxidation reduction
10586227	1300.14	1367.87	1158.22	1275.41	441.589	403.303	444.141	429.678	-2.9683	F730015K02Rik	Putative uncharacterized protein gene:ENSMUSG00000053641	---
10360382	2951.48	2944.82	2493.73	2796.68	953.497	933.464	930.153	939.038	-2.97824	Ifi204	"Mus musculus interferon activated gene 204 (Ifi204), mRNA. "	"transcription // regulation of transcription, DNA-dependent // regulation of transcription from RNA polymerase II promoter // multicellular organismal development // DNA damage response, signal transduction by p53 class mediator resulting in inductio
10523151	2234.17	2150.2	2037.36	2140.58	744.306	708.357	680.179	710.947	-3.01088	Cxcl1	"Mus musculus chemokine (C-X-C motif) ligand 1 (Cxcl1), mRNA. "	inflammatory response // immune response
10580382	1746.13	1850.24	1697.86	1764.74	572.402	559.547	619.736	583.895	-3.02237	Neto2	"Mus musculus neuropilin (NRP) and tolloid (TLL)-like 2 (Neto2), mRNA. "	---
10529215	719.9	813.475	733.723	755.7	268.424	222.516	258.937	249.959	-3.02329	---	cdna:pseudogene chromosome:NCBIM37:5:31706412:31707822:-1 gene:ENSMUSG00000067689	---
10586252	232.086	194.305	175.389	200.593	67.9571	57.1736	73.8387	66.3231	-3.02449	Dennd4a	"PREDICTED: Mus musculus expressed sequence AI115600 (AI115600), mRNA. "	---
10550332	3451.63	3867.66	3545.45	3621.58	1218.92	1159.35	1197.68	1191.98	-3.03828	Slc1a5	"Mus musculus solute carrier family 1 (neutral amino acid transporter), member 5 (Slc1a5), mRNA. "	transport // dicarboxylic acid transport
10562905	1879.26	2135.89	1969.56	1994.9	635.471	670.348	654.776	653.532	-3.0525	Atf5	"Mus musculus activating transcription factor 5 (Atf5), mRNA. "	"transcription // regulation of transcription, DNA-dependent // regulation of transcription from RNA polymerase II promoter // anti-apoptosis // regulation of cell proliferation // regulation of cell cycle "
10406676	721.878	776.175	795.543	764.532	245.493	242.478	261.812	249.927	-3.05901	Lhfpl2	"Mus musculus lipoma HMGIC fusion partner-like 2 (Lhfpl2), mRNA. "	---
10507500	10117.2	10639.5	9949.83	10235.5	3378.33	3159.05	3456.72	3331.37	-3.07247	Slc6a9	"Mus musculus solute carrier family 6 (neurotransmitter transporter, glycine), member 9 (Slc6a9), mRNA. "	transport // neurotransmitter transport // amino acid transport // glycine transport
10502575	3199.5	3108.76	2718.81	3009.02	899.981	951.513	1081.85	977.783	-3.07739	Clca4	"Mus musculus chloride channel calcium activated 4 (Clca4), mRNA. "	---
10545588	1039.97	1223.29	1073.14	1112.13	353.942	328.366	394.023	358.777	-3.09979	Hk2	"Mus musculus hexokinase 2 (Hk2), mRNA. "	glucose metabolic process // glycolysis // carbohydrate phosphorylation
10586246	951.187	1029.82	854.533	945.18	339.787	245.945	311.695	299.142	-3.15963	Dennd4a	"PREDICTED: Mus musculus expressed sequence AI115600 (AI115600), mRNA. "	---
10359929	482.544	560	460.795	501.113	171.066	151.031	152.663	158.253	-3.16652	Ddr2	"Mus musculus discoidin domain receptor family, member 2 (Ddr2), mRNA. "	protein amino acid phosphorylation // cell adhesion // transmembrane receptor protein tyrosine kinase signaling pathway // positive regulation of cell proliferation
10594289	1719.7	1821.19	1662.39	1734.43	547.415	536.219	558.641	547.425	-3.16834	Glce	"Mus musculus glucuronyl C5-epimerase (Glce), mRNA. "	glycosaminoglycan biosynthetic process // heparan sulfate proteoglycan biosynthetic process // heparin biosynthetic process
10551791	328.176	318.724	349.169	332.023	110.812	94.1241	106.594	103.843	-3.19735	Zfp420	"Mus musculus zinc finger protein 420, mRNA (cDNA clone MGC:67687 IMAGE:3595825), complete cds. "	---
10393887	4353.15	5172.22	4335.22	4620.19	1342.56	1445.58	1502.61	1430.25	-3.23034	Pycr1	"Mus musculus pyrroline-5-carboxylate reductase 1 (Pycr1), mRNA. "	proline biosynthetic process // metabolic process // amino acid biosynthetic process // oxidation reduction
10407797	205.089	192.691	173.686	190.488	56.6777	51.523	68.2334	58.8113	-3.23898	Prl2c3	"Mus musculus prolactin family 2, subfamily c, member 3 (Prl2c3), mRNA. "	positive regulation of cell proliferation
10535852	5168.59	6132.94	5463.47	5588.33	1696.29	1605.63	1864.84	1722.26	-3.24478	Slc7a1	"Mus musculus solute carrier family 7 (cationic amino acid transporter, y+ system), member 1 (Slc7a1), mRNA. "	transport // amino acid transport // arginine transport
10599192	1055.12	1051.92	1024.1	1043.72	323.811	269.257	368.061	320.376	-3.25778	Lonrf3	"Mus musculus LON peptidase N-terminal domain and ring finger 3 (Lonrf3), mRNA. "	ATP-dependent proteolysis
10586240	1778.99	2012.03	1701.98	1831	585.838	519.84	576.25	560.642	-3.2659	Dennd4a	"PREDICTED: Mus musculus expressed sequence AI115600 (AI115600), mRNA. "	---
10586244	753.26	796.773	708.375	752.802	233.284	217.006	231.256	227.182	-3.31366	Dennd4a	"PREDICTED: Mus musculus expressed sequence AI115600 (AI115600), mRNA. "	---
10523156	230.553	166.811	176.343	191.236	53.8356	59.7513	58.6891	57.4254	-3.33016	Cxcl2	"Mus musculus chemokine (C-X-C motif) ligand 2 (Cxcl2), mRNA. "	chemotaxis // inflammatory response // immune response
10586250	585.551	643.49	586.462	605.168	201.915	164.604	169.822	178.781	-3.38497	Dennd4a	"PREDICTED: Mus musculus expressed sequence AI115600 (AI115600), mRNA. "	---
10586248	696.271	774.96	690.413	720.548	244.042	177.033	216.811	212.629	-3.38876	Dennd4a	"PREDICTED: Mus musculus expressed sequence AI115600 (AI115600), mRNA. "	---
10432236	613.763	642.591	613.763	623.372	186.922	158.91	190.992	178.941	-3.48367	Rnd1	"Mus musculus Rho family GTPase 1 (Rnd1), mRNA. "	small GTPase mediated signal transduction
10400095	1668.05	1633.97	1606.8	1636.27	457.71	457.166	481.425	465.433	-3.51559	Ifrd1	"Mus musculus interferon-related developmental regulator 1 (Ifrd1), mRNA. "	multicellular organismal development // adult somatic muscle development // cell differentiation // muscle cell differentiation
10350003	2521.98	2906.23	2355.36	2594.52	710.277	714.36	778.495	734.377	-3.53295	Cyb5r1	"Mus musculus cytochrome b5 reductase 1 (Cyb5r1), mRNA. "	steroid biosynthetic process // lipid biosynthetic process // sterol biosynthetic process // oxidation reduction
10599120	776.681	776.681	776.681	776.681	214.495	224.001	220.796	219.764	-3.53416	Dock11	"Mus musculus dedicator of cytokinesis 11 (Dock11), mRNA. "	---
10472538	969.465	1012.45	920.284	967.401	269.637	249.177	295.364	271.393	-3.56458	Dhrs9	"Mus musculus dehydrogenase/reductase (SDR family) member 9 (Dhrs9), mRNA. "	metabolic process // oxidation reduction
10360391	1574.8	1714.91	1312.93	1534.21	394.925	468.216	418.654	427.265	-3.59078	Ifi203	"Mus musculus interferon activated gene 203 (Ifi203), transcript variant 1, mRNA. "	---
10395155	1935.15	1971.4	1864.03	1923.53	547.75	517.269	511.005	525.341	-3.66148	Fam110c	"Mus musculus RIKEN cDNA 9030611O19 gene, mRNA (cDNA clone MGC:102358 IMAGE:5354365), complete cds. "	---
10366346	3920.23	3723.61	4167.37	3937.07	924.515	1129.57	1144.94	1066.34	-3.69214	Phlda1	"Mus musculus pleckstrin homology-like domain, family A, member 1 (Phlda1), mRNA. "	apoptosis // FasL biosynthetic process
10439527	1900.37	2166.8	1900.37	1989.18	473.322	533.113	539.367	515.267	-3.86048	---	"Mus musculus T cell immunoreceptor with Ig and ITIM domains (Tigit) mRNA, complete cds. "	---
10409278	1145.32	1168.24	1184.11	1165.89	279.791	282.248	330.251	297.43	-3.91988	Nfil3	"Mus musculus nuclear factor, interleukin 3, regulated (Nfil3), mRNA. "	"transcription // regulation of transcription, DNA-dependent // rhythmic process "
10545130	3281.16	3465.81	3458.92	3401.96	916.249	830.493	850.566	865.769	-3.92941	Gadd45a	"Mus musculus growth arrest and DNA-damage-inducible 45 alpha (Gadd45a), mRNA. "	negative regulation of protein kinase activity // response to DNA damage stimulus // cell cycle // cell cycle arrest // centrosome cycle // regulation of cell cycle
10539135	2166.14	2237.16	2278.29	2227.2	559.583	526.16	610.283	565.342	-3.93956	Capg	"Mus musculus capping protein (actin filament), gelsolin-like (Capg), transcript variant 1, mRNA. "	cell projection assembly // barbed-end actin filament capping
10544333	630.428	890.372	568.17	696.324	181.372	178.811	168.888	176.357	-3.94838	1810049H19Rik	"Mus musculus RIKEN cDNA 1810049H19 gene (1810049H19Rik), mRNA. "	---
10593723	1519.11	1811.37	1590.46	1640.31	414.41	403.457	422.657	413.508	-3.96682	Acsbg1	"Mus musculus acyl-CoA synthetase bubblegum family member 1 (Acsbg1), mRNA. "	very-long-chain fatty acid metabolic process // long-chain fatty acid metabolic process // lipid metabolic process // fatty acid metabolic process // metabolic process
10345482	1984.79	2243.3	1984.79	2070.96	578.952	466.345	519.091	521.463	-3.97144	Cnnm4	"Mus musculus cyclin M4 (Cnnm4), mRNA. "	transport // ion transport // biological_process
10419198	6699.52	7158.66	6108.67	6655.62	1630.38	1745.14	1590.84	1655.45	-4.02042	Ero1l	"Mus musculus ERO1-like (S. cerevisiae) (Ero1l), mRNA. "	protein folding // protein folding // protein thiol-disulfide exchange // transport // electron transport chain // endoplasmic reticulum unfolded protein response // oxidation reduction
10531544	1731.06	1955	1625.59	1770.55	421.104	429.926	466.134	439.055	-4.03264	Paqr3	"Mus musculus progestin and adipoQ receptor family member III (Paqr3), mRNA. "	---
10469358	838.708	915.21	836.638	863.519	188.39	223.111	227.247	212.916	-4.05568	Mrc1	"Mus musculus mannose receptor, C type 1 (Mrc1), mRNA. "	endocytosis
10392440	864.9	878.119	791.256	844.758	212.29	219.58	188.769	206.88	-4.08333	Slc16a6	"Mus musculus solute carrier family 16 (monocarboxylic acid transporters), member 6 (Slc16a6), transcript variant 1, mRNA. "	biological_process
10518726	1309.49	1263.09	1266.6	1279.73	305.312	290.31	326.518	307.38	-4.16333	Slc25a33	"Mus musculus solute carrier family 25, member 33 (Slc25a33), mRNA. "	transport
10545672	4296.35	4484.7	4328.64	4369.9	1068.95	897.608	1171.75	1046.1	-4.1773	Mthfd2	"Mus musculus methylenetetrahydrofolate dehydrogenase (NAD+ dependent), methenyltetrahydrofolate cyclohydrolase (Mthfd2), nuclear gene encoding mitochondrial protein, mRNA. "	one-carbon compound metabolic process // folic acid and derivative biosynthetic process // oxidation reduction
10567995	5031.79	5446.36	4867.15	5115.1	1294.4	1077.28	1257.99	1209.89	-4.22773	Nupr1	"Mus musculus nuclear protein 1 (Nupr1), mRNA. "	"acute inflammatory response // response to toxin // DNA damage response, signal transduction by p53 class mediator resulting in induction of apoptosis // positive regulation of apoptosis // negative regulation of fibroblast proliferation "
10474972	6566.24	6660.51	6792.73	6673.16	1562.39	1562.11	1572.67	1565.72	-4.26203	Chac1	"Mus musculus ChaC, cation transport regulator-like 1 (E. coli) (Chac1), mRNA. "	---
10366881	2853.32	3211.01	2954.37	3006.23	740.771	651.359	694.305	695.478	-4.32253	Ddit3	"Mus musculus DNA-damage inducible transcript 3 (Ddit3), mRNA. "	"transcription // regulation of transcription, DNA-dependent // ER overload response // cell cycle // cell cycle arrest // endoplasmic reticulum unfolded protein response // mRNA transcription from RNA polymerase II promoter // regulation of apopto
10587639	2496.36	2749.2	2368.15	2537.9	564.612	549.705	558.305	557.541	-4.55196	Nt5e	"Mus musculus 5' nucleotidase, ecto (Nt5e), mRNA. "	nucleotide catabolic process
10384223	4436.96	5331.83	4447.42	4738.73	935.544	1064.97	1038.21	1012.91	-4.67835	Igfbp3	"Mus musculus insulin-like growth factor binding protein 3 (Igfbp3), mRNA. "	regulation of cell growth // osteoblast differentiation // negative regulation of protein amino acid phosphorylation // protein amino acid phosphorylation
10460585	4828.09	5029.18	4904.63	4920.63	988.681	1051.45	1099.33	1046.49	-4.70204	Fosl1	"Mus musculus fos-like antigen 1 (Fosl1), mRNA. "	"regulation of transcription, DNA-dependent // cellular response to extracellular stimulus "
10384539	4217.68	4345.56	4185.03	4249.42	872.821	792.905	840.671	835.466	-5.08629	Slc1a4	"Mus musculus solute carrier family 1 (glutamate/neutral amino acid transporter), member 4 (Slc1a4), mRNA. "	transport // dicarboxylic acid transport
10531274	2587.92	3068.14	2315.33	2657.13	501.663	471.09	565.967	512.906	-5.18054	Btc	"Mus musculus betacellulin, epidermal growth factor family member (Btc), mRNA. "	cell proliferation // positive regulation of cell proliferation // negative regulation of apoptosis // positive regulation of mitosis
10373600	1852.93	1790.92	1978.52	1874.12	354.256	349.197	357.541	353.665	-5.29915	Mettl7b	"Mus musculus methyltransferase like 7B (Mettl7b), mRNA. "	metabolic process
10563338	1459.42	1548.63	1484.33	1497.46	290.494	270.172	275.207	278.624	-5.37448	Myd116	"Mus musculus myeloid differentiation primary response gene 116 (Myd116), mRNA. "	---
10583753	3048.14	3057	2870.16	2991.76	505.804	526.664	519.83	517.433	-5.78194	EG624219	"Mus musculus predicted gene, EG624219 (EG624219), mRNA. "	---
10495675	4784.35	4326.48	4593.05	4567.96	780.88	808.205	765.366	784.817	-5.82042	F3	"Mus musculus coagulation factor III (F3), mRNA. "	blood coagulation
10522895	293.302	395.833	261.387	316.841	53.7829	58.141	48.5846	53.5028	-5.92194	Csn3	"Mus musculus casein kappa (Csn3), mRNA. "	---
10515399	2419.11	2032.96	2489.08	2313.72	373.947	348.354	425.801	382.701	-6.04576	Plk3	"Mus musculus polo-like kinase 3 (Drosophila) (Plk3), mRNA. "	protein amino acid phosphorylation // cell cycle
10488608	2837.07	2937.83	3151.54	2975.48	490.847	453.437	437.192	460.492	-6.46152	Trib3	"Mus musculus tribbles homolog 3 (Drosophila) (Trib3), mRNA. "	"transcription // regulation of transcription, DNA-dependent // protein amino acid phosphorylation // negative regulation of protein kinase activity // apoptosis "
10555894	515.776	541.96	564.714	540.817	72.7927	76.2851	85.0929	78.0569	-6.92849	Dub1	"Mus musculus deubiquitinating enzyme 1 (Dub1), mRNA. "	ubiquitin-dependent protein catabolic process // protein deubiquitination
10594825	1133.68	1242.81	1078.82	1151.77	180.68	155.302	131.412	155.798	-7.39274	Aqp9	"Mus musculus aquaporin 9 (Aqp9), mRNA. "	transport // water transport
10518751	1116.47	1395.52	776.149	1096.05	112.53	137.697	133.33	127.852	-8.57275	Car6	"Mus musculus carbonic anhydrase 6 (Car6), mRNA. "	one-carbon compound metabolic process
10523175	5008.33	5196.58	5047.14	5084.02	575.185	558.048	583.573	572.269	-8.88396	Ereg	"Mus musculus epiregulin (Ereg), mRNA. "	angiogenesis // positive regulation of cytokine production // epidermal growth factor receptor signaling pathway // multicellular organismal development // cell proliferation // negative regulation of cell proliferation // organ morphogenesis // cy
10578857	2134.29	2132.99	1662.72	1976.67	207.438	198.031	223.692	209.72	-9.42526	Anxa10	"Mus musculus annexin A10 (Anxa10), transcript variant 1, mRNA. "	---
10350516	10893.5	11086.3	10887.6	10955.8	1021.03	1044.19	1380.38	1148.53	-9.53897	Ptgs2	"Mus musculus prostaglandin-endoperoxide synthase 2 (Ptgs2), mRNA. "	prostaglandin biosynthetic process // fatty acid biosynthetic process // response to oxidative stress // regulation of blood pressure // lipid biosynthetic process // keratinocyte differentiation // bone mineralization // regulation of cell prolife
10503023	3288.76	3772.16	3019.99	3360.3	322.439	330.665	395.694	349.6	-9.61186	Cth	"Mus musculus cystathionase (cystathionine gamma-lyase) (Cth), mRNA. "	amino acid metabolic process // amino acid biosynthetic process // cysteine biosynthetic process
10433776	1544.26	1746.33	1544.26	1611.61	159.908	151.381	165.631	158.974	-10.1376	Snai2	"Mus musculus snail homolog 2 (Drosophila) (Snai2), mRNA. "	"transcription // regulation of transcription, DNA-dependent // multicellular organismal development // response to radiation // response to radiation // regulation of survival gene product expression "
10523182	7108.27	7134.9	6705.9	6983.02	645.032	660.688	715.565	673.762	-10.3642	Areg	"Mus musculus amphiregulin (Areg), mRNA. "	---
10361091	7592.82	7814.6	8012.14	7806.52	610.505	618.369	720.951	649.942	-12.0111	Atf3	"Mus musculus activating transcription factor 3 (Atf3), mRNA. "	"gluconeogenesis // transcription // regulation of transcription, DNA-dependent "
10498024	6506.62	6982.52	6405.17	6631.44	535.871	416.993	503.862	485.575	-13.6569	Slc7a11	"Mus musculus solute carrier family 7 (cationic amino acid transporter, y+ system), member 11 (Slc7a11), mRNA. "	transport // amino acid transport
10500272	2035.95	2511.46	1960.56	2169.32	186.825	126.358	162.407	158.53	-13.684	Gm129	"Mus musculus gene model 129, (NCBI), mRNA (cDNA clone MGC:164102 IMAGE:40130748), complete cds. "	---
10583044	4847.62	6092.67	4280.99	5073.76	303.225	304.693	324.505	310.808	-16.3244	Mmp13	"Mus musculus matrix metallopeptidase 13 (Mmp13), mRNA. "	proteolysis // metabolic process // bone mineralization // collagen catabolic process // cartilage development
10373452	3135.7	3459.59	2738.37	3111.22	146.537	181.601	229.853	185.997	-16.7272	Gm129	"Mus musculus gene model 129, (NCBI), mRNA (cDNA clone MGC:164102 IMAGE:40130748), complete cds. "	---
